# Supplementary material for: A Pilot Study on the Replacement of Fibrinogen with Fibrinogen Concentrates During Therapeutic Plasma Exchange with Mild to Moderate Bleeding Risk—A Comparison with Fresh Frozen Plasma and Albumin Replacement
Source: J Clin Med. 2024 Dec 16;13(24):7662. doi: 10.3390/jcm13247662 (PMC11676064; doi:10.3390/jcm13247662)
Supplement: Supplementary file 1 [file jcm-13-07662-s001.zip]

Archive with 2 entries (2 files):
- Fib-by-group.tiff
- Supplementary tables.xlsx
