# Supplementary material for: A Pilot Study on the Replacement of Fibrinogen with Fibrinogen Concentrates During Therapeutic Plasma Exchange with Mild to Moderate Bleeding Risk—A Comparison with Fresh Frozen Plasma and Albumin Replacement
Source: J Clin Med. 2024 Dec 16;13(24):7662. doi: 10.3390/jcm13247662 (PMC11676064; doi:10.3390/jcm13247662)
Supplement: Supplementary file 1 [file jcm-13-07662-s001.zip › Supplementary tables.xlsx]

## Sheet: Table S1
Sequence number of TPE	N of TPEs (all groups)	N of TPEs per group			Fibrinogen before TPE (g/L)	INR before TPE	aPTT before TPE (s)
		electrolyte group	fibrinogen group	partial FFP group
1	1 (1.4%)	0	0	1 (1.4%)	1.04	0.87	21.5
2	13 (17.8%)	8 (11%)	0	5 (6.8%)	1.45 ± 0.33	1.09 ± 0.13	26.32 ± 2.68
3	11 (15.5%)	5 (6.8%)	3 (4.1%)	3 (4.1%)	1.38 ± 0.25	1.01 ± 0.15	25.84 ± 3.41
4	9 (12.3%)	5 (6.8%)	2 (2.7%)	2 (2.7%)	1.41 ± 0.27	0.97 ± 0.13	25.19 ± 4.18
5	13 (17.8%)	8 (11%)	4 (5.5%)	1 (1.4%)	1.56 ± 0.25	0.91 ± 0.06	24.29 ± 4.72
6	10 (13,7%)	8 (11%)	1 (1.4%)	1 (1.4%)	1.6 ± 0.17	0.92 ± 0.06	26.86 ± 4.32
7	9 (12.3%)	6 (8.2%)	1 (1.4%)	2 (2.7%)	1.63 ± 0.25	0.93 ± 0.08	27.08 ± 4.77
8	1 (1.4%)	0	0	1 (1.4%)	1.4	0.88	23.1
9	1 (1.4%)	1 (1.4%)	0	0	1.56	0.94	26
10	0	0	0	0	/	/	/
11	3 (4.1%)	0	1 (1.4%)	2 (2.7%)	1.39 ± 0.17	0.94 ± 0.13	20.77 ± 1.02
12	1 (1.4%)	0	0	1 (1.4%)	1.28	0.92	26.1
13	1 (1.4%)	1 (1.4%)	0	0	1.89	0.84	27.4

## Sheet: Table S2
		electrolyte group (N=42)		fibrinogen group (N=12)		partial FFP group(N=19)		ANOVA
	Reference ranges		change before-after p value		change before-after p value		change before-after p value	ANOVA p value	fibrinogen vs electrolytes group p value	partial FFP vs electrolytes group p value	fibrinogen vs partial FFP group p value
fibrinogen before (g/L)	1.8-3.7	1.62 ± 0.22	<0.001	1.29 ± 0.18	0.039	1.34 ± 0.26	<0.001	<0.001	<0.001	<0.001	0.875
fibrinogen after (g/L)		0.68 ± 0.17		1.14 ± 0.14		1.05 ± 0.16		<0.001	<0.001	<0.001	0.334
fibrinogen change (g/L)		-0.93 ± 0.17		-0.15 ± 0.22		-0.3 ± 0.26		<0.001	<0.001	<0.001	0.147
fibrinogen change (%)		-57.6 ± 7.6		-10.1 ± 16.1		-20.2 ± 15		<0.001	<0.001	<0.001	0.059
factor XIII before (IU/mL)	0.75-1.55	0.31 ± 0.1	<0.001	0.24 ± 0.09	<0.001	0.35 ± 0.12	0.135	0.017	0.086	0.402	0.013
factor XIII after (IU/mL)		0.16 ± 0.11		0.17 ± 0.06		0.33 ± 0.08		<0.001	0.957	<0.001	<0.001
factor XIII change (IU/mL)		-0.16 ± 0.12		-0.07 ± 0.04		-0.03 ± 0.09		<0.001	0.030	<0.001	0.576
factor XIII change (%)		-49 ± 35.5		-28.7 ± 11.1		-1 ± 30.5		<0.001	0.122	<0.001	0.058
INR before	0.8-1.1	0.97 ± 0.12	<0.001	0.91 ± 0.08	<0.001	1.01 ± 0.15	<0.001	0.075	/	/	/
INR after		1.45 ± 0.26		1.31 ± 0.16		1.20 ± 0.14		<0.001	0.122	<0.001	0.479
INR change		0.49 ± 0.21		0.40 ± 0.12		0.2 ± 0.1		<0.001	0.0333	<0.001	0.005
INR change (%)		0.50 ± 20.6		44.22 ± 12.1		20.2 ± 11.5		<0.001	0.603	<0.001	0.001
aPTT before (s)	24-35.5	26.38 ± 4.02	<0.001	22.85 ± 2.88	<0.001	25.54 ± 3.76	0.038	0.022	0.012	0.797	0.161
aPTT after (s)		32.06 ± 5.39		30.14 ± 3.40		32.42 ± 12.78		0.704	/	/	/
aPTT change (s)		5.68 ± 3.85		7.29 ± 2.58		6.88 ± 13.42		0.738	/	/	/
aPTT change (%)		22.3 ± 16.4		32.7 ± 13.6		29.8 ± 62.8		0.563	/	/	/
EXTEM CT before (s)	35-80	61.24 ± 11.73	<0.001	63 ± 11.34	0.038	67.37 ± 12.65	0.305	0.184	/	/	/
EXTEM CT after (s)		85.81 ± 20.88		74.17 ± 10.37		63.53 ± 14.13		<0.001	0.121	<0.001	0.295
EXTEM CT change (s)		24.57 ± 18.78		11.17 ± 16.4		-3.84 ± 15.88		<0.001	0.054	<0.001	0.069
EXTEM CT change (%)		42 ± 32.2		22 ± 0.8		-3.2 ± 25.7		<0.001	0.112	<0.001	0.078
EXTEM CFT before (s)	35-160	113.45 ± 31.77	<0.001	132.33 ± 20.97	0.007	147.89 ± 46.3	0.566	0.015	0.239	0.002	0.534
EXTEM CFT after (s)		216.74 ± 91.42		180.33 ± 60.36		153.47 ± 25.57		0.01	0.33	0.008	0.699
EXTEM CFT change (s)		103.29 ± 67.89		48 ± 49.98		5.58 ± 41.56		<0.001	0.012	<0.001	0.156
EXTEM CFT change (%)		88.6 ± 35.8		35.8 ± 31.1		11.2 ± 29.8		<0.001	<0.001	<0.001	0.186
EXTEM MCF before (mm)	53-72	53.83 ± 4.71	<0.001	44.58 ± 7.38	0.444	48.05 ± 5.34	0.095	<0.001	<0.001	<0.001	0.225
EXTEM MCF after (mm)		41.57 ± 5.31		42.83 ± 6.52		46.42 ± 4.11		0.006	0.827	0.003	0.184
EXTEM MCF change (mm)		-12.26 ± 4.23		-1.75 ± 7.64		-1.63 ± 4.03		<0.001	<0.001	<0.001	0.999
EXTEM MCF change (%)		-22.7 ± 7.4		-2.4 ± 17		-2.8 ± 8.6		<0.001	<0.001	<0.001	0.999
INTEM CT before (s)	100-240	147.21 ± 29.16	<0.001	146.5 ± 29.36	0.024	156.12 ± 31.06	0.356	0.515	/	/	/
INTEM CT after (s)		172.93 ± 37.64		174.67 ± 34.69		168.53 ± 53.83		0.906	/	/	/
INTEM CT change (s)		25.71 ± 40.1		28.17 ± 37.28		12.32 ± 56.67		0.499	/	/	/
INTEM CT change (%)		22 ± 35.9		22.7 ± 29.8		10.4 ± 32.7		0.44	/	/	/
INTEM CFT before (s)	35-110	104.12 ± 31.35	<0.001	119.92 ± 30.05	<0.001	133.68 ± 32.65	0.087	0.004	0.301	0.003	0.552
INTEM CFT after (s)		214.45 ± 97.14		195 ± 54.43		147.37 ± 30.76		0.012	0.816	0.008	0.279
INTEM CFT change (s)		110.33 ± 71.72		75.08 ± 47.78		13.68 ± 32.91		<0.001	0.186	<0.001	0.021
INTEM CFT change (%)		102.5 ± 67.5		67.5 ± 43		14 ± 26.7		<0.001	0.012	<0.001	<0.001
INTEM MCF before (mm)	53-72	54.24 ± 4.88	<0.001	51 ± 4.67	<0.001	47.58 ± 4.54	0.144	<0.001	0.096	<0.001	0.152
INTEM MCF after (mm)		42.55 ± 4.93		43.42 ± 3.85		46.05 ± 4.14		0.026	0.095	0.019	0.317
INTEM MCF change (mm)		-11.69 ± 3.89		-7.58 ± 4.21		-1.53 ± 4.35		<0.001	0.006	<0.001	<0.001
INTEM MCF change (%)		-21.5 ± 6.8		-14.6 ± 7.3		-2.8 ± 9.3		<0.001	0.014	<0.001	<0.001
FIBTEM CT before (s)	35-80	64.36 ± 31.75	<0.001	66.42 ± 21.75	0.058	91.21 ± 56.52	0.528	0.042	0.997	0.037	0.228
FIBTEM CT after (s)		752.31 ± 1016.16		129.92 ± 106.71		80.53 ± 40.08		0.003	0.038	0.007	0.997
FIBTEM CT change (s)		687.95 ± 1011.61		63.5 ± 104.17		-10.68 ± 72.38		0.002	0.036	0.004	0.991
FIBTEM CT change (%)		1122.7 ± 1731		97.6 ± 136.4		-17.9 ± 83.7		0.004	0.047	0.009	0.998
FIBTEM MCF before (mm)	8-20	8.64 ± 4.87	<0.001	5.75 ± 1.87	<0.001	5.84 ± 2.06	0.555	0.013	0.064	0.032	1
FIBTEM MCF after (mm)		3.15 ± 2.07		4 ± 1.21		5.47 ± 2.09		<0.001	0.428	<0.001	0.126
FIBTEM MCF change (mm)		-5.57 ± 4.45		-1.75 ± 1.28		-0.37 ± 2.67		<0.001	0.005	<0.001	0.67
FIBTEM MCF change (%)		-63.5 ± 22		-28.3 ± 19.5		-2.5 ± 54.9		<0.001	0.004	<0.001	0.042
